# Supplementary material for: Deregulation of N6-Methyladenosine RNA Modification and Its Erasers FTO/ALKBH5 among the Main Renal Cell Tumor Subtypes
Source: J Pers Med. 2021 Sep 30;11(10):996. doi: 10.3390/jpm11100996 (PMC8538585; doi:10.3390/jpm11100996)
Supplement: Supplementary file 1 [file jpm-11-00996-s001.zip]

Archive with 1 entries (1 files):
- jpm-1336651-supplementary.pdf
